# Supplementary material for: A Cinnamate 4-HYDROXYLASE1 from Safflower Promotes Flavonoids Accumulation and Stimulates Antioxidant Defense System in Arabidopsis
Source: Int J Mol Sci. 2023 Mar 11;24(6):5393. doi: 10.3390/ijms24065393 (PMC10049626; doi:10.3390/ijms24065393)
Supplement: Supplementary file 1 [file ijms-24-05393-s001.zip]

Archive with 1 entries (1 files):
- ijms-2217887-supplementary.pdf
